# Supplementary material for: Public Service Motivation and Turnover Intention: Testing the Mediating Effects of Job Attitudes
Source: Front Psychol. 2020 Jun 23;11:1289. doi: 10.3389/fpsyg.2020.01289 (PMC7325603; doi:10.3389/fpsyg.2020.01289)
Supplement: Supplementary file 2 [file Table_1.XLSX]

## Sheet: Sheet1
gender	age	education	work tenure	work hours	overall, I am satisfied with my current job	I have plans to look for a better job elsewhere (reverse coded)	no matter what, I will not leave my current job	I hate my current job (reverse coded)	B2 Meaningful public service is very important to me.	B6 I am often reminded by daily events about how dependent we are on one another.	B12 Making a difference in society means more to me than personal achievements.	B13 I am prepared to make enormous sacrifices for the good of society.	B14 I am not afraid to go to bat for the rights of others even if it means I will be ridiculed.	Politics is a dirty word	The give and take of public policy making doesn’t appeal to me.	I don’t care much for politicians.	I consider public service my civic duty.	I believe in putting duty before self.	It is difficult for me to contain my feelings when I see people in distress.	I am rarely moved by the plight of the underprivileged.	To me, patriotism includes seeing to the welfare of others.	Serving other citizens would give me a good feeling even if no one paid me for it.	I feel a strong sense of belonging to my organization	my organization has a great deal of personal meaning for me	I feel emotionally attached to my organization	I feel like part of the family in my organization.	I intend to leave my organization	I intend to stay in my present organization as long as possible	In general, I will not take the initiative to leave the current unit	If I stay in this unit, my future may not be better
1	2	3	2	2	3	3	3	4	4	4	4	4	4	4	4	4	4	4	4	3	3	4	3	4	4	4	3	4	3	3
0	2	4	1	2	4	4	4	4	4	4	4	4	4	4	4	4	4	4	5	5	4	4	4	4	4	4	2	2	2	2
1	2	3	2	2	3	3	3	2	4	3	4	4	4	3	4	4	4	4	4	3	4	4	3	2	4	3	3	3	2	3
0	2	3	1	2	4	4	4	4	4	4	4	4	4	3	4	4	4	4	3	4	3	3	4	4	4	4	2	2	2	2
0	2	3	1	1	4	4	4	4	4	3	4	4	4	4	3	4	4	4	4	3	2	3	4	4	4	4	2	2	2	2
0	2	3	1	2	4	5	4	5	4	3	4	4	4	4	4	5	5	5	4	4	4	5	4	5	4	5	1	2	2	1
0	3	2	2	2	4	4	5	4	4	4	4	5	5	4	3	4	4	4	5	5	4	4	4	4	4	4	2	2	2	2
1	3	3	2	3	4	3	4	3	4	3	4	4	3	4	4	3	3	4	4	4	4	3	4	4	2	4	4	3	2	3
1	2	3	1	1	2	2	2	2	4	4	4	4	4	3	4	4	4	4	4	3	3	3	3	3	4	3	3	4	3	3
0	2	3	1	1	4	2	2	3	4	4	4	4	4	3	4	4	4	4	3	3	3	3	3	3	3	3	3	2	2	3
0	2	3	1	2	5	3	3	4	4	4	4	4	4	4	3	4	4	4	4	4	4	4	4	4	4	4	2	2	2	2
1	2	3	1	2	3	5	4	5	4	4	4	4	5	4	4	5	4	5	4	4	4	3	3	3	4	3	3	4	2	4
1	2	3	2	2	5	5	5	5	5	4	4	5	4	5	2	5	4	2	5	5	5	5	5	5	4	4	1	1	1	2
1	1	3	1	2	4	4	4	4	4	3	4	4	4	4	2	4	4	4	4	4	3	3	4	4	4	4	2	2	2	2
1	3	2	4	1	3	3	3	3	4	4	4	4	3	3	4	4	4	4	3	3	4	4	3	3	4	3	3	3	2	3
0	3	4	2	2	4	4	4	4	4	4	4	3	3	4	4	4	4	4	4	4	4	4	4	4	4	4	2	2	2	3
0	3	4	1	2	3	4	4	4	4	4	4	4	5	4	4	4	4	3	4	4	4	4	4	4	4	3	2	3	3	3
1	1	4	1	2	4	4	4	4	4	4	4	4	4	5	4	5	5	5	4	4	4	4	3	3	4	3	2	3	3	3
0	2	3	1	1	4	2	2	3	4	4	4	3	4	4	3	4	4	4	3	4	3	3	4	3	4	4	2	2	2	4
1	2	3	1	1	3	2	2	3	4	4	5	4	5	3	5	4	4	5	3	3	3	2	3	4	3	3	4	4	2	4
1	2	3	2	2	5	2	3	3	5	4	4	5	4	4	5	4	5	4	5	4	5	4	5	4	5	4	3	2	3	4
0	2	3	1	1	3	4	3	3	4	4	4	4	5	3	5	5	5	3	4	3	3	3	3	2	4	3	4	3	3	4
0	2	3	1	1	3	4	3	3	4	4	4	4	4	3	3	4	4	3	4	4	3	3	3	3	4	3	2	3	2	2
0	2	3	1	2	3	4	3	3	4	3	4	4	4	4	3	5	4	4	4	3	3	4	4	4	4	4	2	2	2	2
0	2	3	1	1	4	3	4	3	4	4	3	4	4	3	4	4	4	4	4	4	2	2	4	4	4	3	2	2	2	4
1	2	3	1	1	4	3	3	4	4	5	5	4	4	4	4	5	4	4	4	5	5	4	4	4	4	5	2	2	2	3
0	2	3	1	1	4	4	4	4	4	4	4	3	4	3	4	4	4	3	4	3	3	3	4	4	4	4	1	2	2	2
1	2	3	1	2	4	4	4	4	4	4	4	4	4	4	2	4	4	4	4	4	4	4	4	4	4	4	2	2	2	2
1	2	3	1	2	4	4	4	4	4	4	4	4	4	5	4	4	4	4	4	5	4	4	4	4	4	4	2	2	2	2
1	2	3	1	2	3	4	4	4	4	4	4	4	5	4	4	4	4	3	4	4	4	4	4	4	4	3	2	3	3	3
0	1	3	1	2	3	3	3	4	4	4	4	4	4	4	4	4	4	4	4	4	4	5	3	3	4	3	3	3	3	3
1	2	4	1	2	4	4	4	4	4	4	4	5	4	4	4	4	5	4	4	4	4	4	3	4	4	4	2	2	2	3
1	3	3	1	2	3	3	2	3	3	3	3	3	4	4	3	3	3	3	3	3	3	3	3	3	4	3	2	2	2	2
1	3	3	2	2	5	4	4	4	4	4	4	4	4	4	3	4	4	4	4	4	3	4	4	4	4	4	2	2	2	2
0	3	3	2	2	4	4	4	4	4	4	4	4	4	4	4	5	5	4	4	4	4	4	4	4	4	4	2	2	2	2
0	2	3	1	2	3	3	2	3	5	4	4	4	4	4	4	4	4	4	4	3	3	3	3	3	4	3	2	3	2	3
0	2	3	1	2	3	3	3	3	4	4	4	3	4	3	4	4	4	4	2	2	3	2	3	3	4	3	3	3	3	3
1	2	3	2	2	3	3	3	3	4	4	4	4	4	3	3	5	5	4	4	3	2	3	3	3	3	3	2	3	4	4
0	2	3	2	1	4	4	3	3	4	2	4	4	4	3	4	4	4	4	3	3	3	3	4	4	5	4	2	2	2	3
0	2	3	1	2	4	4	3	4	4	4	5	4	4	4	5	5	4	4	4	4	3	4	4	4	4	4	2	2	3	2
0	2	3	1	2	4	4	3	4	4	3	4	4	4	4	4	4	4	4	4	4	4	3	4	4	4	4	2	3	2	3
1	2	3	1	2	4	4	4	4	4	4	5	4	5	5	4	4	4	4	4	4	4	4	4	5	3	4	1	1	1	2
1	2	3	1	2	4	4	4	4	3	4	2	4	3	3	4	3	4	2	3	4	4	4	3	4	4	4	3	3	1	4
1	2	3	1	2	4	4	4	4	4	4	4	5	5	4	4	4	4	5	4	4	4	4	4	4	5	4	2	2	1	1
0	2	3	1	2	4	5	4	4	4	4	4	4	4	4	4	4	4	4	4	4	3	4	4	4	4	4	2	2	2	2
0	2	3	1	2	4	4	4	5	4	4	5	5	5	4	4	4	4	4	4	4	4	5	4	4	4	4	2	2	2	2
1	2	3	1	2	4	4	4	5	4	4	4	4	4	5	4	4	4	4	4	5	4	5	4	4	4	4	2	2	2	2
1	1	3	1	2	1	4	4	2	4	4	4	4	4	4	2	4	4	4	4	5	4	4	4	4	4	4	2	2	2	2
1	1	3	1	1	3	3	2	3	3	4	4	3	4	3	4	5	4	4	4	4	3	3	3	4	4	3	2	3	3	2
1	1	3	1	2	3	4	3	3	3	2	3	2	3	3	3	4	3	2	4	4	4	3	3	2	3	2	3	3	2	4
0	1	3	1	2	4	3	4	4	4	4	5	5	5	4	5	5	5	4	4	4	3	4	3	3	4	4	4	4	4	4
1	1	3	1	1	4	4	4	4	5	4	5	5	5	5	4	5	4	4	3	4	4	5	4	4	4	4	1	2	2	2
0	2	3	1	2	3	2	2	3	4	4	4	4	4	4	3	4	4	4	2	2	2	2	3	2	4	3	3	2	2	4
0	2	3	1	2	2	3	2	3	5	4	4	3	4	3	3	4	3	3	3	3	3	4	3	3	4	3	3	3	2	4
1	2	3	2	1	3	3	3	3	4	2	4	4	4	3	3	4	4	4	2	3	2	2	3	2	4	3	4	4	4	4
1	2	3	1	1	5	4	4	3	4	3	4	4	4	4	5	4	5	5	5	4	4	4	4	4	4	4	1	2	1	2
0	2	3	1	1	3	5	4	3	4	3	4	3	4	3	5	5	5	5	4	3	2	3	4	3	4	4	4	3	4	4
0	2	3	2	2	4	3	3	4	4	4	4	5	5	4	4	5	5	5	5	4	4	4	4	4	4	4	1	1	1	2
0	2	3	1	1	4	4	3	4	4	4	4	4	4	3	4	4	5	3	4	4	4	4	4	4	4	4	1	2	1	1
1	2	3	1	2	4	4	3	4	4	2	4	4	4	3	2	4	4	4	4	4	3	3	3	4	3	3	2	2	2	3
0	2	3	2	1	3	4	3	4	3	2	4	4	4	4	4	4	4	4	3	3	3	3	3	4	3	3	3	3	2	3
1	2	3	1	2	4	3	4	4	4	4	4	4	4	4	4	5	4	3	4	4	4	4	4	4	4	4	1	2	2	1
1	2	3	1	2	4	4	4	4	4	4	4	4	4	3	4	5	5	5	5	4	4	4	4	4	4	5	1	2	2	2
1	2	3	1	2	4	4	4	4	4	4	4	4	4	4	4	4	4	3	4	4	3	4	4	4	4	4	2	2	2	2
1	2	3	1	2	4	4	4	4	4	4	4	4	4	4	4	4	4	4	4	5	4	5	4	4	4	4	2	1	2	2
0	2	3	1	2	3	4	4	4	4	4	5	5	5	4	4	4	4	4	4	4	4	4	4	4	4	4	2	2	2	2
0	2	3	1	2	3	4	4	4	4	5	4	4	5	4	3	5	5	5	3	4	5	5	3	4	4	4	2	2	2	3
0	2	3	1	2	3	4	4	4	4	5	4	4	5	4	3	5	4	5	4	4	5	5	3	4	4	4	2	2	2	3
1	2	3	1	2	3	4	4	4	4	3	4	4	4	4	4	4	4	4	4	4	3	3	4	4	4	5	2	2	2	2
1	2	3	1	2	4	4	5	4	5	4	5	5	5	4	5	5	4	4	4	5	5	5	4	4	5	4	2	1	1	2
1	1	3	1	2	3	2	3	3	3	3	4	4	4	3	2	4	4	5	4	3	3	4	3	4	3	3	4	3	2	2
0	1	3	1	1	3	4	4	4	4	4	4	4	4	3	4	4	4	4	4	4	2	2	3	3	4	3	2	2	2	2
0	1	3	1	2	3	4	4	4	4	5	4	4	5	4	3	5	4	5	4	4	5	5	3	4	4	4	2	2	2	3
1	3	2	2	4	4	4	5	5	4	5	4	5	4	4	4	4	5	4	4	5	5	4	5	5	4	4	1	1	2	4
0	2	2	1	1	3	2	3	4	4	4	4	4	5	4	4	5	4	3	4	4	3	3	3	4	4	4	2	2	2	2
1	2	2	2	2	4	4	4	5	3	3	4	2	3	3	4	4	4	2	3	3	2	2	4	4	4	4	2	2	2	2
0	1	2	1	1	3	3	3	3	3	3	4	3	3	2	3	5	4	4	4	4	2	2	4	4	4	4	2	3	2	2
1	2	4	1	2	3	3	3	3	4	4	5	4	4	4	4	5	4	4	4	4	5	4	4	4	4	4	3	3	2	3
1	2	4	1	1	4	5	4	4	4	4	4	4	4	4	3	4	3	3	3	4	3	3	4	4	4	4	2	2	2	2
0	3	3	2	2	4	4	4	4	4	4	4	4	4	4	4	4	4	4	4	4	4	5	4	4	4	5	2	2	2	2
0	2	3	1	1	3	3	2	2	4	3	4	4	4	4	3	4	4	4	4	4	3	3	3	3	4	4	2	2	2	4
0	2	3	2	1	3	2	3	2	3	4	4	4	4	4	4	4	4	4	4	4	4	4	3	3	4	3	2	2	2	3
1	2	3	1	2	3	4	3	2	4	4	4	4	4	4	4	4	4	5	4	5	5	5	3	2	2	3	3	2	2	3
0	2	3	1	1	2	3	2	3	2	3	3	3	3	3	2	4	4	4	3	3	2	3	3	2	2	3	3	4	3	4
0	2	3	1	1	3	2	3	3	4	4	5	3	4	4	5	5	5	5	3	3	3	2	3	4	4	4	2	3	2	3
0	2	3	2	2	3	3	3	3	4	4	5	5	5	3	5	5	5	5	3	5	3	3	3	3	4	4	1	2	1	2
0	2	3	1	2	4	3	4	3	4	4	4	4	4	4	4	5	5	5	5	5	5	5	4	4	4	4	3	3	2	3
0	2	3	1	2	3	4	3	4	5	4	5	4	5	5	4	5	5	3	4	5	5	5	4	4	4	4	2	2	2	2
0	2	3	1	2	4	4	4	4	4	4	5	4	4	4	4	5	4	4	4	4	4	4	4	4	5	4	2	2	2	2
0	2	3	1	2	3	4	4	4	4	3	4	4	4	3	4	4	4	4	4	4	3	3	3	3	4	3	4	4	3	4
0	2	3	1	2	4	4	5	4	5	5	4	5	4	5	2	5	4	5	4	5	4	5	4	4	5	4	2	2	2	3
0	2	3	1	2	4	4	4	5	5	5	5	5	5	3	4	5	4	4	4	4	4	5	5	5	5	5	2	2	2	1
1	2	3	1	2	5	5	5	5	5	4	5	5	4	5	5	4	5	4	5	5	5	5	5	4	5	5	1	1	1	1
1	1	3	1	1	3	2	2	2	3	3	3	4	4	4	3	4	4	4	3	3	2	2	3	3	3	3	3	3	3	3
0	1	3	1	2	3	3	3	2	3	4	4	4	4	2	3	4	4	3	4	3	3	3	3	3	3	3	3	3	3	3
1	1	3	1	1	4	3	4	2	5	5	5	5	5	4	3	5	2	4	2	3	1	2	5	5	5	5	1	2	2	4
0	1	3	1	2	4	3	3	3	3	3	3	3	3	3	3	4	3	3	3	3	2	2	3	3	4	3	3	4	2	3
0	1	3	1	2	4	3	4	3	2	3	4	4	4	4	3	4	3	4	3	4	3	3	4	4	4	4	2	2	3	3
1	1	3	1	2	3	4	3	4	4	4	4	4	4	4	4	4	4	3	4	4	3	4	4	4	4	4	2	2	2	2
0	1	3	1	2	3	3	4	4	3	4	4	4	4	4	4	4	5	4	4	4	3	3	3	3	3	4	2	2	2	3
0	1	3	1	1	3	3	4	4	4	4	5	4	4	3	3	4	5	4	4	3	4	4	4	4	4	4	1	2	1	2
0	1	3	1	2	4	4	4	4	4	3	4	3	3	2	3	5	5	3	3	2	2	2	5	4	5	4	2	1	2	2
0	1	3	1	2	4	4	4	4	4	4	4	4	4	4	4	4	4	3	4	5	4	3	5	5	4	4	1	1	1	2
1	2	3	1	1	2	2	2	2	4	4	4	4	4	4	4	4	4	4	4	4	3	3	2	2	4	2	4	4	4	4
1	2	3	1	2	4	3	4	3	4	4	4	4	4	4	4	4	4	3	4	4	4	3	3	3	4	4	2	3	3	3
0	2	3	1	1	4	4	4	4	4	4	5	5	5	4	4	5	4	4	4	4	4	4	5	5	5	5	1	1	1	2
1	1	3	1	3	3	3	2	2	3	3	4	4	3	3	4	4	4	4	3	4	3	3	3	3	4	2	3	3	3	2
1	2	2	1	1	3	4	3	4	3	3	4	4	4	4	5	4	4	3	3	3	3	3	3	3	4	3	3	3	2	3
0	2	2	1	2	3	4	3	4	4	4	4	4	4	3	4	4	4	4	4	4	3	3	4	4	2	4	2	2	2	2
1	1	2	1	2	3	4	4	2	3	3	3	3	3	4	4	5	5	3	5	5	5	5	4	4	4	4	2	3	2	3
0	2	1	1	1	3	4	3	3	4	4	4	4	4	3	4	4	3	3	4	3	3	4	4	4	4	3	3	2	2	3
1	5	2	5	1	2	4	3	4	4	4	4	4	4	4	4	4	4	4	4	4	3	3	3	3	4	3	3	3	3	3
0	3	2	5	2	4	4	1	2	3	3	5	5	4	3	5	5	5	3	5	5	5	5	3	4	4	3	3	3	4	2
1	3	2	5	2	3	2	2	2	4	4	4	4	4	2	3	4	3	1	3	2	2	3	2	2	3	2	3	3	3	4
0	3	2	4	2	2	2	2	2	4	4	5	4	5	4	4	5	4	3	4	3	3	3	3	3	2	3	3	3	2	2
0	3	2	5	1	3	3	2	3	4	3	4	4	4	4	4	4	4	4	4	4	3	4	2	3	4	3	4	5	4	4
1	3	2	4	1	3	4	3	4	5	4	5	5	5	3	4	4	4	4	4	4	2	3	4	4	4	4	2	2	2	2
1	3	2	5	2	3	4	3	4	4	4	5	4	4	4	4	5	5	5	4	5	4	4	4	4	4	2	3	4	3	4
1	3	2	5	2	3	5	4	4	4	3	5	5	5	3	4	4	4	4	3	3	3	3	5	4	5	5	2	3	3	3
0	4	4	5	2	3	4	3	4	4	3	4	4	4	4	4	4	4	4	4	3	3	3	4	4	4	4	2	2	2	3
0	4	4	5	2	3	4	4	4	4	4	4	4	4	4	4	4	4	3	4	4	2	2	3	4	4	4	2	2	2	2
1	5	4	5	3	4	2	4	2	4	4	5	5	5	4	4	5	5	5	5	5	4	4	5	5	5	5	2	3	3	5
0	5	4	5	2	2	5	2	3	4	4	5	4	4	3	5	5	5	5	3	4	2	4	3	3	5	4	3	3	3	3
1	5	4	5	2	3	3	3	3	4	4	4	4	4	3	3	4	4	4	3	3	3	3	3	3	4	4	3	3	3	3
1	5	4	5	4	4	4	3	4	4	3	4	4	4	4	4	4	4	3	4	3	4	4	3	4	4	4	2	2	2	4
0	5	4	5	2	3	4	3	4	3	4	3	3	4	3	4	3	2	3	2	2	2	3	3	1	5	3	5	2	2	3
1	3	4	5	1	2	2	2	2	5	4	5	5	5	5	4	4	5	5	5	5	5	5	3	3	4	3	3	3	4	3
0	3	4	5	1	4	3	2	2	4	4	5	4	4	3	4	4	4	4	4	4	3	4	1	1	4	1	5	5	5	5
1	3	4	5	3	2	4	3	3	4	4	4	4	4	4	4	4	4	4	2	4	4	4	2	4	4	2	3	3	2	2
0	3	4	3	2	4	4	3	4	4	3	4	4	4	4	4	4	4	4	4	5	3	3	4	4	4	4	2	2	2	2
1	2	4	3	3	2	5	3	2	4	4	5	4	3	2	4	4	4	4	4	3	1	1	2	2	4	4	4	4	3	2
1	3	3	5	1	1	1	1	1	3	3	3	3	3	3	3	3	3	3	3	3	3	3	3	3	3	3	5	3	3	3
1	4	2	5	2	2	2	2	2	4	4	4	4	4	2	2	4	4	4	2	2	2	2	1	1	1	1	4	5	2	4
0	4	2	5	2	2	4	2	4	5	4	5	4	4	4	3	5	4	4	4	2	3	3	4	3	5	4	2	3	2	4
0	4	2	5	4	3	4	3	4	4	4	4	4	4	4	3	4	4	4	3	4	3	4	3	3	4	3	2	2	2	3
1	5	2	5	1	3	3	2	2	4	4	4	4	4	4	5	5	5	5	5	4	3	3	3	3	3	3	3	4	3	3
0	5	2	5	2	3	4	2	2	3	3	4	4	4	4	4	4	4	4	4	4	4	4	4	4	4	4	4	4	4	4
1	5	2	5	4	2	4	2	2	5	5	5	5	5	5	5	5	5	5	5	5	5	5	3	3	5	3	5	5	5	2
0	5	2	5	1	3	3	3	3	4	4	1	4	4	4	4	5	4	4	4	4	4	4	3	3	3	3	3	3	3	3
1	5	2	5	2	3	4	3	4	4	4	5	4	4	4	4	4	5	4	4	4	4	4	3	3	4	3	3	3	3	4
0	5	2	5	2	2	4	3	4	5	4	5	4	4	4	4	4	4	3	4	4	4	4	4	4	4	4	4	4	2	3
1	5	2	5	1	4	4	4	4	4	4	4	4	4	4	4	3	4	4	4	4	3	4	4	4	4	4	2	3	3	3
0	5	2	5	2	3	5	4	4	4	4	4	3	3	3	4	4	4	4	4	4	3	3	4	4	4	4	2	3	2	3
0	3	2	4	1	1	1	1	1	2	3	3	3	2	2	2	4	4	3	2	2	2	2	1	2	2	2	5	5	5	4
1	3	2	5	2	2	3	2	2	4	3	4	4	3	3	5	5	5	5	4	3	2	3	3	2	5	3	4	4	2	3
1	3	2	5	3	3	3	2	3	4	4	4	4	4	4	4	4	4	4	3	4	3	2	4	3	4	4	4	4	3	3
1	3	2	5	2	3	4	2	3	4	4	4	4	4	4	4	4	4	4	4	4	4	4	3	2	4	3	3	4	2	3
1	3	2	3	1	3	3	3	3	4	4	4	3	3	1	4	4	5	5	4	2	1	1	3	3	4	2	3	4	2	4
1	3	2	5	2	2	5	2	4	4	3	5	4	4	4	4	4	5	4	4	4	4	4	2	2	4	3	4	4	4	3
1	4	4	5	1	3	2	2	2	5	5	5	5	5	5	5	5	5	5	5	5	5	3	3	3	3	3	4	3	3	4
1	5	4	5	2	2	4	1	1	4	4	5	4	4	4	3	4	4	4	4	3	2	3	3	3	3	3	4	4	4	4
1	5	4	5	2	3	4	2	2	5	4	5	4	4	5	3	5	5	2	1	1	4	4	2	3	5	1	3	4	2	2
1	5	4	5	4	2	4	2	2	5	4	5	5	5	5	4	5	5	4	5	5	5	5	4	4	4	4	2	2	2	2
0	5	4	5	2	3	4	2	4	4	4	5	4	5	5	5	5	5	5	4	4	4	3	4	4	4	4	2	2	2	3
1	5	4	5	1	3	4	3	4	4	4	4	4	4	4	2	4	3	4	4	4	2	4	3	3	4	4	3	3	3	3
1	3	4	5	1	3	2	2	3	4	4	4	4	4	4	4	4	5	4	4	3	3	2	3	3	3	3	3	3	2	2
1	3	4	5	2	2	4	3	3	4	4	4	5	5	4	4	5	4	5	4	3	3	3	3	3	4	3	3	3	2	2
1	3	4	4	2	2	4	3	3	3	3	3	3	3	2	4	4	3	4	4	3	2	3	4	3	4	3	3	3	2	3
1	3	4	5	2	4	5	4	3	4	4	2	5	4	4	3	5	5	4	5	4	4	5	2	3	4	4	1	2	2	3
1	3	4	5	1	3	4	3	4	4	4	4	4	4	4	4	4	4	4	4	4	5	5	3	3	4	4	2	3	3	2
1	3	4	2	1	3	4	4	4	4	4	4	4	5	4	4	4	5	4	4	4	3	4	4	4	4	4	2	2	2	3
0	2	4	1	2	4	5	4	4	4	3	4	4	4	4	3	4	4	4	4	4	4	4	4	5	5	4	2	2	2	2
0	4	3	5	1	5	4	3	4	4	4	4	4	4	4	4	4	4	4	4	4	4	4	4	4	4	4	2	2	2	4
1	4	3	3	2	4	3	3	4	3	4	4	4	4	4	3	4	4	4	4	3	3	4	4	4	4	4	2	2	2	2
0	4	3	3	1	3	3	3	4	4	4	4	4	4	3	3	4	4	4	4	3	3	3	3	3	3	4	2	3	2	3
0	3	3	1	1	3	2	1	2	4	4	4	2	2	4	4	4	4	4	4	4	2	1	2	2	2	1	3	2	4	2
1	3	3	2	2	3	4	3	3	4	4	4	4	4	4	4	5	5	4	4	5	4	5	3	3	4	3	2	3	3	3
1	2	3	1	2	4	4	4	4	5	5	4	4	4	2	4	4	5	4	4	4	3	3	4	4	4	5	2	2	2	2
1	2	3	2	2	5	5	5	5	5	5	5	4	5	5	5	5	5	5	5	5	5	5	5	5	4	5	1	1	1	1
1	5	2	5	3	3	4	3	3	4	4	4	4	4	3	4	4	4	5	2	3	2	3	3	4	4	3	4	4	3	3
1	3	2	5	4	2	2	1	2	5	5	5	3	3	2	5	4	5	4	4	3	2	3	2	2	3	2	5	5	5	5
0	3	2	3	3	3	3	2	2	4	3	3	2	3	2	4	4	5	4	2	2	1	1	3	3	5	4	4	4	3	2
1	3	2	5	2	2	2	1	3	4	4	4	4	3	4	2	5	4	4	4	3	3	4	2	3	4	3	3	4	3	3
1	3	2	3	2	2	4	3	3	4	4	5	5	4	3	4	4	4	5	3	2	2	2	4	4	5	5	2	2	1	3
0	3	2	5	2	4	4	3	4	5	5	5	5	5	4	5	5	5	4	5	5	4	4	4	4	5	4	2	3	2	2
1	3	2	4	2	3	4	3	5	4	4	5	4	4	5	4	5	5	5	5	4	3	3	3	3	4	4	3	3	3	3
0	3	2	5	2	4	5	3	5	5	5	5	4	5	5	5	5	5	5	5	5	5	5	3	3	5	3	2	3	3	3
1	4	4	5	2	3	4	2	2	3	4	4	4	4	4	5	5	4	4	2	4	4	4	4	4	4	4	2	2	2	2
0	4	4	5	1	3	3	3	4	3	4	4	4	4	3	4	4	4	3	4	4	3	3	2	3	3	3	3	4	4	3
1	5	4	5	2	1	4	2	2	4	4	5	4	5	5	5	5	5	4	4	5	4	5	2	3	4	4	4	4	2	3
1	5	4	2	2	4	4	3	4	4	3	3	4	4	4	4	4	5	3	4	4	3	3	3	3	3	3	3	3	3	3
1	3	4	5	1	2	1	1	1	5	5	5	5	5	5	3	4	5	5	5	5	4	4	1	1	4	2	5	4	2	5
0	3	4	5	1	2	3	2	3	4	4	4	3	4	4	4	5	5	5	4	4	3	3	3	3	4	3	3	3	2	3
1	3	4	5	1	3	3	3	4	4	4	4	4	4	4	4	4	4	4	4	4	4	4	3	3	3	3	3	3	3	3
1	3	4	5	4	4	5	4	5	4	3	4	4	5	5	4	5	4	5	5	5	5	5	5	5	5	5	2	3	1	2
0	2	4	1	2	4	4	3	3	4	4	5	4	5	4	4	4	4	5	4	4	4	4	4	3	5	3	2	3	2	3
1	2	4	2	2	5	2	5	4	5	5	5	5	4	3	5	5	5	4	4	4	4	5	5	5	5	5	2	2	2	2
1	4	3	5	2	3	4	3	4	3	3	4	4	4	4	3	4	3	4	3	3	4	4	2	3	3	3	2	3	3	2
0	3	3	2	2	3	4	4	3	4	4	5	4	4	4	5	5	5	5	5	4	3	4	4	4	5	5	1	1	1	1
0	3	3	2	2	4	4	3	4	4	4	4	4	4	4	4	5	4	4	4	4	3	4	4	4	4	4	2	3	2	2
1	3	3	2	2	4	4	3	4	4	3	4	4	4	4	4	3	4	5	5	4	4	5	4	4	5	4	2	2	2	2
1	3	3	2	1	4	4	4	4	4	2	5	5	4	4	4	5	4	4	4	4	4	5	4	4	4	5	1	1	2	2
1	3	3	2	2	3	4	4	4	4	4	4	4	4	4	4	5	5	4	4	4	3	3	4	4	4	4	2	2	2	2
1	3	3	2	2	2	4	4	4	4	5	5	5	5	4	4	5	4	5	4	4	4	5	4	4	5	4	2	2	2	2
1	3	3	2	2	5	5	5	5	5	5	5	5	5	4	4	4	4	5	5	5	5	4	5	5	4	5	1	1	1	1
0	2	3	2	2	4	4	3	4	3	2	5	4	4	2	3	5	4	5	3	2	1	3	4	4	5	3	1	1	1	4
1	2	3	2	2	5	5	5	5	5	4	5	5	5	5	4	5	4	5	4	5	5	4	5	5	4	5	1	1	1	1
1	5	1	5	1	3	2	2	2	1	2	1	1	2	1	3	1	1	1	2	1	1	1	3	1	1	1	5	5	5	5
1	2	4	1	2	4	4	5	5	4	5	4	4	5	4	2	4	5	4	4	5	4	5	4	5	5	5	1	1	2	1
0	3	3	1	1	4	4	3	4	4	4	4	4	4	4	5	5	5	4	4	4	3	4	4	4	4	4	1	2	2	2
1	3	3	3	1	4	4	4	4	4	4	4	4	4	3	4	4	4	4	4	5	3	3	3	4	4	3	2	3	2	3
1	3	3	3	1	4	4	4	4	4	5	4	4	5	5	4	5	4	4	5	5	4	4	4	4	4	4	2	2	2	2
1	3	3	3	2	4	4	4	4	4	4	4	4	4	4	2	4	4	4	4	4	4	4	4	4	4	4	2	2	2	2
0	3	3	3	1	3	4	4	4	3	4	4	4	4	4	3	4	4	4	4	4	4	4	4	3	4	4	3	3	2	3
1	3	3	2	2	5	5	5	5	5	5	5	5	5	5	4	5	5	5	5	5	5	5	5	5	5	5	1	1	1	1
1	2	3	1	2	4	4	4	4	4	5	4	5	4	5	4	4	4	4	5	4	5	5	4	4	4	4	2	2	3	4
1	4	2	5	2	2	4	4	3	4	4	4	3	3	2	4	4	3	4	2	4	2	3	4	4	4	4	2	2	2	3
1	5	2	5	3	3	4	2	3	4	4	4	4	4	4	4	4	4	4	4	4	4	3	3	3	4	2	3	3	3	3
1	5	2	5	3	2	4	2	3	4	4	4	4	4	4	4	4	4	5	4	4	3	4	3	3	4	3	3	4	3	4
1	3	2	5	3	2	3	2	2	4	4	5	5	5	5	5	5	5	4	3	3	3	3	3	2	4	3	3	3	4	3
0	3	2	5	1	2	3	2	3	3	4	4	3	4	4	3	4	3	4	3	3	2	2	3	2	3	3	4	4	4	4
1	3	2	5	3	2	3	2	3	2	5	4	3	3	3	4	5	4	5	2	3	3	3	3	2	4	2	2	3	3	3
0	3	2	5	4	2	4	2	3	4	3	5	4	4	3	4	4	4	5	3	2	2	2	3	2	4	4	3	4	4	5
0	3	2	5	2	4	4	3	4	3	3	4	3	3	4	4	5	4	4	4	3	2	2	2	3	2	4	3	4	4	4
1	3	2	5	2	2	5	4	4	4	2	5	5	5	5	4	5	5	5	5	5	5	5	3	3	4	3	3	3	2	4
1	2	2	3	2	1	3	2	2	1	2	4	2	5	3	4	5	3	2	2	3	2	2	2	3	5	3	4	4	5	2
0	4	4	5	1	3	4	2	3	3	3	4	4	3	3	4	4	4	4	3	4	4	3	3	3	3	4	3	3	2	3
1	5	4	5	2	1	1	1	1	3	4	4	4	4	4	4	4	4	4	4	4	4	4	3	3	4	3	4	4	3	4
1	5	4	5	2	4	4	3	4	4	4	4	4	4	4	4	4	4	4	4	4	4	4	2	2	4	3	3	3	2	3
0	5	4	5	1	4	4	3	4	4	4	4	4	4	4	4	4	4	4	4	4	4	4	3	4	4	4	2	3	3	2
0	5	4	5	2	4	5	3	5	5	3	5	5	5	4	4	5	5	4	4	4	3	4	3	4	4	4	1	3	1	3
1	4	4	4	2	5	5	5	5	5	5	5	5	5	5	4	5	5	4	5	5	5	5	5	5	5	5	1	1	1	1
0	3	4	5	3	1	1	1	1	5	5	5	5	5	5	5	5	5	5	5	4	4	3	1	1	4	1	5	5	5	4
0	3	4	4	1	4	4	3	4	3	3	4	4	4	4	3	4	4	4	3	3	3	3	4	4	4	4	2	3	2	4
0	3	4	3	2	5	5	5	5	5	5	5	5	5	5	5	5	5	5	5	5	5	5	5	5	5	5	1	1	1	1
0	2	4	3	2	5	5	5	1	5	5	5	5	5	5	5	5	4	5	4	4	4	4	4	4	4	4	1	2	2	2
1	2	4	3	2	2	3	3	3	2	4	4	4	2	1	4	4	4	4	4	4	4	2	1	1	3	1	4	4	4	4
1	2	4	1	2	4	4	4	4	5	5	5	5	4	4	5	4	5	5	4	5	4	4	5	5	4	4	1	1	1	1
1	3	3	2	1	4	3	3	3	4	4	4	4	4	4	4	4	4	4	4	4	3	3	4	4	4	4	2	2	2	2
0	3	3	2	2	3	1	2	4	5	5	4	2	5	3	3	3	5	5	4	4	2	3	5	3	2	3	3	5	4	3
0	3	3	2	2	4	4	3	4	3	3	4	4	4	3	4	4	4	3	3	2	2	2	4	4	4	3	2	2	2	3
0	3	3	2	2	3	3	4	4	4	3	4	4	4	4	4	4	4	4	4	4	4	4	4	4	4	5	2	2	2	3
1	3	3	3	2	4	4	4	4	4	5	5	4	4	4	4	5	4	4	3	5	3	3	4	4	4	4	2	3	2	2
1	3	3	2	3	4	4	4	4	4	4	4	5	4	4	4	5	5	4	4	5	4	4	3	4	5	4	1	2	2	2
1	3	3	2	1	4	4	4	4	4	4	4	4	4	4	4	5	4	4	4	4	4	4	4	4	4	4	2	2	2	2
1	3	3	3	1	4	4	4	4	4	4	4	4	4	4	4	4	5	4	4	4	4	4	4	4	4	4	2	2	2	2
0	3	3	1	2	4	4	4	4	4	5	5	5	5	4	4	5	4	4	4	4	4	4	4	4	5	4	2	1	2	2
0	3	3	2	2	4	4	4	5	5	5	4	4	4	4	4	5	5	4	4	4	4	4	4	4	4	4	2	2	2	2
0	2	3	2	2	3	4	3	4	4	4	4	4	4	4	3	4	4	4	3	3	3	4	3	3	4	3	2	3	2	5
0	2	3	1	2	3	4	4	4	4	4	5	4	5	4	5	5	5	4	3	3	2	3	4	4	5	5	2	2	3	2
1	3	2	2	1	4	3	3	3	4	4	4	4	4	2	2	4	4	4	2	3	2	3	4	4	4	4	2	2	2	4
1	2	2	1	2	4	4	4	4	4	4	4	4	4	3	4	4	4	4	3	3	3	3	4	4	3	4	2	2	2	2
0	5	1	1	2	3	2	3	3	4	4	4	4	4	4	4	4	4	4	4	4	4	4	4	4	4	4	3	2	3	2
1	3	1	2	1	3	3	3	2	4	4	5	4	4	4	4	5	5	4	4	4	4	3	3	4	4	4	3	3	2	2
1	5	2	5	3	1	4	4	4	5	5	5	5	5	4	5	5	5	5	2	4	5	5	2	1	4	2	5	5	5	4
0	3	2	5	1	2	1	1	2	3	2	3	3	4	2	5	4	4	4	4	3	4	3	3	1	4	1	1	2	1	5
1	3	2	5	3	3	3	2	3	4	4	4	4	4	4	4	4	5	4	4	4	4	4	4	3	3	3	3	3	3	3
0	3	2	5	1	4	4	3	4	4	3	4	4	4	4	4	5	4	4	4	4	3	4	4	4	4	3	2	2	2	3
0	3	2	5	2	4	4	3	4	4	4	4	4	4	4	4	4	4	4	4	4	2	4	3	2	4	4	4	4	4	4
1	4	4	5	1	4	3	3	4	4	4	4	5	5	5	4	5	5	5	5	5	5	5	3	4	4	3	2	3	2	3
1	5	4	5	1	3	3	2	2	3	4	4	4	3	4	4	4	4	4	4	4	3	4	2	4	4	2	3	3	2	4
1	5	4	5	2	4	5	2	2	4	4	4	4	4	4	4	4	4	4	4	4	4	4	4	4	4	4	2	2	2	3
0	5	4	5	1	4	4	4	2	4	4	4	3	3	4	4	4	4	4	2	3	2	2	4	4	4	3	2	2	2	4
1	5	4	5	2	3	4	3	3	4	4	4	4	4	4	4	4	4	4	4	4	4	4	4	4	4	4	2	2	2	3
0	5	4	5	2	3	4	3	3	3	4	3	3	4	4	4	4	4	4	4	4	4	4	1	4	4	4	3	2	2	3
1	5	4	5	2	4	3	2	4	4	2	4	4	4	4	3	4	4	4	4	4	4	4	2	4	4	3	3	3	2	4
1	5	4	5	2	2	4	2	4	2	2	4	2	4	4	4	4	4	5	2	4	2	4	2	2	4	1	4	4	2	2
0	5	4	5	2	4	4	4	4	4	4	4	4	4	4	4	4	4	4	4	4	3	4	4	4	4	4	2	2	2	3
0	5	4	5	1	4	5	4	4	3	4	4	4	4	4	2	4	4	4	4	4	4	4	4	4	4	4	2	2	2	3
0	3	4	2	2	3	2	2	3	4	4	4	3	4	3	4	4	4	4	4	3	3	3	3	4	4	3	3	3	2	2
0	3	4	5	2	3	3	2	3	4	2	3	4	4	4	4	4	4	4	4	4	3	4	3	3	4	3	2	3	2	3
1	3	4	5	2	3	3	3	3	4	4	4	4	4	4	3	4	4	4	4	4	3	4	2	3	3	3	3	3	3	3
0	3	4	5	2	2	3	3	4	4	5	5	5	4	3	5	4	4	4	5	3	1	4	3	4	4	4	1	1	1	5
1	3	4	5	1	4	4	4	4	4	4	2	4	4	4	4	4	4	4	4	4	4	4	4	4	4	4	2	2	2	4
0	3	4	5	2	4	4	4	4	3	4	3	3	3	3	4	4	4	3	3	1	3	4	4	4	3	3	2	2	2	4
1	3	4	5	2	2	4	3	5	5	4	5	5	5	5	4	5	4	5	2	3	2	4	4	3	4	4	3	3	2	3
1	2	4	2	1	1	2	2	3	3	4	4	3	3	3	5	4	5	5	5	5	4	4	4	4	4	4	2	2	2	5
1	2	4	1	2	4	5	4	4	4	3	4	4	4	4	5	4	5	4	4	4	4	3	4	4	5	4	2	2	2	2
1	1	4	5	1	4	4	2	3	5	5	5	5	5	5	5	5	5	5	4	4	3	4	3	3	4	3	1	1	1	2
1	4	3	5	2	3	4	3	4	4	3	4	4	4	4	4	4	4	4	4	4	3	4	3	3	3	3	2	3	3	3
1	5	3	5	2	4	4	3	4	4	4	4	4	4	3	4	4	4	4	4	4	3	4	4	4	4	4	2	2	2	2
1	5	3	5	1	4	4	3	4	4	4	4	4	4	3	4	4	4	4	4	4	4	4	4	4	4	4	2	2	2	2
1	4	3	3	3	4	4	3	4	4	4	5	5	4	4	4	4	5	5	5	5	4	4	4	4	4	4	1	1	1	2
1	4	3	4	2	4	4	4	4	4	4	4	3	3	3	4	4	4	2	3	4	3	3	4	4	4	4	2	2	2	2
1	4	3	3	2	5	5	4	4	4	5	5	5	5	4	3	4	5	4	4	5	5	5	4	4	5	5	1	1	1	1
1	3	3	5	3	3	3	3	3	3	4	4	4	4	4	4	4	4	4	4	4	4	5	3	2	4	3	5	4	5	5
1	3	3	5	4	3	5	3	3	4	4	4	5	5	4	4	5	5	4	4	4	4	4	3	4	4	3	3	4	2	3
1	3	3	5	3	4	4	3	4	4	4	4	4	4	4	4	4	4	3	4	4	4	4	4	4	4	4	3	3	2	3
1	3	3	2	1	4	4	4	4	4	4	4	4	4	3	4	4	4	4	4	4	3	4	4	4	4	4	2	2	2	2
1	3	3	2	2	4	4	4	4	4	4	5	4	4	4	4	4	4	5	5	5	4	4	4	4	4	4	1	2	2	1
1	3	3	2	2	4	4	4	4	5	4	4	4	4	4	5	4	4	4	4	5	3	4	4	4	5	4	2	2	2	2
1	2	3	1	2	4	4	4	4	4	4	4	4	5	4	4	5	4	4	4	4	4	4	4	4	4	4	2	2	2	2
0	2	3	3	1	4	4	4	4	4	4	4	4	4	4	4	4	4	4	4	4	4	4	4	4	4	4	2	2	2	2
0	2	3	3	2	4	3	3	5	4	4	4	4	3	3	4	4	3	3	3	4	4	3	5	5	5	5	1	1	1	1
0	2	3	1	1	5	4	5	5	5	4	5	5	5	5	4	5	5	5	5	5	5	5	5	5	5	4	1	1	1	1
0	5	2	4	1	5	3	4	5	3	5	5	5	5	5	4	4	5	3	5	5	5	5	5	5	5	5	1	1	1	1
1	3	2	1	1	3	4	3	4	4	4	4	4	3	3	4	4	4	4	4	3	3	4	4	4	4	4	2	3	2	3
1	3	2	3	2	3	4	3	4	4	4	4	5	4	4	2	4	4	4	4	4	3	3	3	3	4	3	2	3	2	3
0	3	2	2	2	4	4	4	4	4	4	4	4	4	3	4	4	4	3	4	4	4	4	4	4	4	4	2	3	2	2
0	2	2	2	2	4	4	3	3	3	2	4	4	4	4	4	4	4	3	3	2	3	3	3	3	3	2	3	3	3	4
1	3	2	1	2	3	4	3	2	3	3	3	4	4	3	4	5	4	5	4	3	3	3	3	2	2	3	3	3	3	3
1	3	2	5	1	2	3	1	3	4	4	4	4	4	5	4	4	4	3	4	4	3	4	2	3	4	3	3	3	2	2
0	3	2	3	1	4	4	4	4	4	5	5	5	5	5	5	5	5	3	5	5	5	5	4	4	4	4	2	2	2	2
0	2	2	2	3	4	5	4	5	4	4	4	5	4	4	4	4	4	4	4	4	4	4	4	4	4	4	1	2	2	2
1	5	4	5	2	3	3	3	3	4	4	4	4	4	4	4	4	4	4	4	4	5	5	1	4	4	1	4	5	3	4
0	5	4	5	2	3	3	3	3	4	4	4	4	4	4	4	4	4	4	4	3	3	3	2	3	3	3	2	2	2	2
1	5	4	5	3	3	3	3	3	4	4	4	4	4	3	4	4	4	2	3	3	3	4	3	2	4	3	3	3	3	3
1	5	4	5	1	3	3	3	3	4	4	4	4	4	4	4	4	4	5	4	4	4	4	3	3	4	3	3	3	3	3
1	5	4	5	2	3	3	2	4	4	4	4	4	4	4	4	4	4	4	4	4	4	4	4	4	4	4	3	3	4	3
0	5	4	5	2	4	4	3	4	2	2	2	3	4	3	4	4	4	4	3	4	3	3	4	4	4	4	3	2	2	3
1	5	4	4	2	5	4	4	4	4	4	4	4	4	4	2	4	4	2	4	2	2	2	4	4	4	4	2	3	2	2
1	5	4	5	2	4	4	4	4	4	4	4	4	4	4	4	4	4	3	4	4	4	4	4	4	4	4	2	2	2	3
1	3	4	5	3	1	1	1	1	4	4	4	4	4	4	4	5	5	5	4	3	4	4	1	2	4	4	4	4	2	5
1	3	4	5	2	1	2	1	1	4	4	4	4	4	2	3	4	4	4	3	4	3	4	2	2	4	2	2	4	2	3
1	3	4	5	2	2	4	2	2	4	4	4	5	5	5	5	5	4	1	5	5	4	5	2	4	4	2	4	3	3	4
1	3	4	5	2	3	3	3	2	5	5	5	5	5	4	4	5	5	5	5	5	2	3	1	1	3	1	5	5	3	3
1	3	4	5	3	2	4	1	3	1	2	2	3	3	1	5	5	4	1	1	2	1	1	3	3	4	4	4	5	2	4
1	3	4	5	1	3	5	1	3	2	4	4	4	4	5	5	5	4	4	3	4	3	4	3	2	3	3	2	2	2	3
0	3	4	4	1	2	3	2	3	2	2	5	5	5	3	4	4	4	4	3	2	2	2	3	2	4	4	2	2	2	3
0	3	4	5	1	3	4	3	3	3	4	4	4	4	4	4	4	5	4	4	4	3	4	4	4	4	4	2	2	2	3
0	3	4	4	1	4	4	4	3	4	4	4	5	4	3	4	4	4	4	4	4	3	4	4	4	4	4	2	5	2	3
1	3	4	3	2	4	3	3	4	4	4	4	4	4	3	3	4	4	4	3	4	3	4	4	4	4	4	2	1	1	3
1	3	4	2	2	4	4	4	4	5	4	5	4	5	5	5	4	4	5	4	4	4	4	4	4	4	4	2	2	2	2
1	3	4	2	2	4	4	4	4	4	4	4	5	5	4	4	5	4	4	4	4	4	4	4	4	4	4	1	2	2	2
1	3	4	2	2	4	4	4	4	4	5	5	5	5	4	4	4	4	4	4	5	4	4	4	4	4	5	2	2	2	2
1	3	4	5	1	4	4	4	4	4	4	4	4	4	4	4	5	5	3	4	4	3	3	4	4	4	3	2	3	2	3
0	3	4	5	2	4	4	4	4	4	4	4	4	4	4	4	4	4	4	4	4	4	4	4	4	3	4	2	2	2	2
0	3	4	5	1	3	5	4	5	4	4	5	5	5	4	5	5	5	5	5	5	4	4	3	3	5	4	2	3	2	4
1	2	4	2	2	3	4	4	3	5	5	5	5	4	3	4	4	4	5	5	5	3	3	3	4	4	4	5	2	2	2
1	2	4	2	1	3	3	2	4	4	3	5	4	4	3	4	5	4	5	4	4	3	3	3	3	3	3	1	4	2	2
1	2	4	3	2	4	4	4	4	4	4	5	4	4	5	4	5	5	5	4	5	5	4	4	4	5	5	1	1	1	3
1	2	4	2	2	5	5	4	4	4	4	4	4	5	5	4	4	4	5	4	4	4	4	4	4	4	4	2	2	2	1
0	5	3	5	1	4	2	3	4	5	5	5	4	4	4	4	5	4	4	4	4	3	4	4	4	4	4	2	2	2	2
0	5	3	5	1	4	4	4	4	4	4	3	3	3	3	3	3	3	3	3	3	3	3	4	4	4	4	2	2	2	3
0	5	3	5	2	4	5	4	4	4	4	4	4	4	5	5	4	5	2	5	5	4	5	4	4	5	5	1	2	2	2
1	5	3	5	1	4	5	4	4	4	4	4	4	3	4	4	4	4	4	4	4	4	4	4	4	4	4	2	4	4	4
1	4	3	3	2	4	4	5	4	4	5	4	4	4	4	5	4	4	5	4	5	4	5	5	5	5	5	1	2	1	1
1	3	3	1	2	3	4	3	4	3	4	4	3	4	3	4	4	4	3	3	4	3	4	4	4	4	3	2	2	2	3
0	3	3	2	2	5	4	4	4	5	5	4	5	4	4	2	5	4	4	5	4	4	5	4	4	5	4	2	2	2	3
0	3	3	2	2	4	4	4	4	4	4	4	5	4	4	4	5	4	5	4	4	4	5	4	4	4	5	2	2	2	2
1	3	3	2	2	4	4	4	4	4	4	4	5	4	4	4	5	4	5	4	4	4	5	4	4	4	5	2	2	2	2
1	3	3	2	2	4	4	4	4	4	4	4	5	4	4	4	5	4	5	4	4	4	5	4	4	4	5	2	2	2	2
1	3	3	2	2	4	4	4	4	4	4	4	5	4	4	4	5	4	5	4	4	4	5	4	4	4	5	2	2	2	2
1	3	3	3	2	4	4	4	4	4	4	4	4	4	4	5	5	5	4	4	4	4	4	4	4	4	4	1	1	1	2
0	3	3	2	2	4	4	4	4	4	4	4	5	4	4	4	5	4	5	4	4	4	5	4	4	4	5	2	2	2	2
0	3	3	2	2	4	4	4	4	5	5	4	4	5	4	2	4	4	5	4	5	4	5	4	4	5	4	2	2	2	2
0	3	3	2	2	4	4	4	4	5	5	5	5	5	4	4	4	4	4	4	4	5	5	5	5	4	4	1	2	2	2
1	3	3	3	1	4	4	4	4	4	4	4	5	4	4	5	5	4	4	4	4	5	4	4	4	5	5	2	2	2	4
1	3	3	5	2	4	4	4	4	4	4	4	4	4	4	4	4	4	4	4	4	4	4	4	4	4	4	2	2	3	3
0	3	3	5	2	4	4	4	4	3	4	4	5	4	3	3	4	4	4	4	4	3	3	4	4	4	4	1	2	2	2
1	3	3	2	2	4	4	4	5	4	5	5	4	4	5	4	5	4	4	4	4	4	4	4	4	4	4	2	2	2	2
0	3	3	5	2	4	4	4	5	4	4	5	4	5	4	4	5	5	4	2	3	4	4	4	4	5	5	2	2	2	2
0	3	3	2	2	4	4	5	5	4	5	4	4	4	5	4	4	5	4	4	5	4	4	4	5	5	4	2	2	2	1
0	2	3	2	2	3	3	3	4	3	4	3	3	3	3	3	4	3	3	3	3	3	4	3	3	3	3	2	3	3	2
1	2	3	2	2	4	4	3	4	4	4	4	4	4	4	3	4	4	4	4	4	4	4	3	3	4	4	2	2	2	2
1	2	3	2	2	3	4	3	4	4	4	4	4	4	4	5	5	4	4	2	3	3	3	3	4	5	4	3	3	2	4
1	2	3	1	1	4	3	4	4	4	4	4	4	4	4	3	4	4	4	3	4	3	4	4	4	3	3	2	2	2	2
0	2	3	2	2	4	4	4	4	3	3	4	3	3	3	3	4	4	3	3	3	3	3	4	4	4	4	2	2	2	2
1	2	3	2	2	4	4	4	4	4	4	4	5	4	4	4	5	4	5	4	4	4	5	4	4	4	5	2	2	2	2
0	2	3	3	1	5	4	4	5	4	4	5	4	4	4	3	4	4	4	4	4	4	4	4	4	5	4	2	2	1	1
0	2	3	2	2	4	4	4	5	4	4	4	4	5	5	5	5	5	5	4	5	4	5	5	5	5	5	1	1	1	1
0	4	2	3	2	4	5	4	5	4	4	4	4	5	4	5	5	5	4	4	4	4	4	4	4	4	4	2	2	2	3
1	3	2	3	1	3	3	3	3	4	4	4	4	4	3	4	4	4	4	4	4	3	3	4	4	4	4	2	2	2	3
0	3	2	2	2	2	3	3	3	3	3	4	3	4	3	4	4	4	4	3	3	3	3	3	4	3	3	3	3	2	4
0	3	2	1	2	3	4	3	3	3	3	4	4	4	3	4	4	3	4	3	3	4	3	4	4	3	3	2	2	2	3
1	3	2	1	2	4	4	3	4	4	4	4	4	4	4	4	3	4	4	3	4	3	4	4	3	4	4	3	2	2	3
0	3	2	2	2	4	4	4	4	4	4	4	4	4	3	5	5	5	5	4	4	3	4	4	4	4	4	2	2	2	2
0	5	1	5	1	4	4	3	3	3	3	3	4	3	3	3	4	4	2	4	3	3	3	3	4	3	3	2	2	2	2
0	5	1	5	2	4	4	3	4	4	4	4	4	4	4	4	4	4	4	4	4	4	4	4	4	4	4	2	2	2	2
1	3	1	2	1	4	4	4	4	4	4	4	4	3	3	5	3	4	4	4	4	3	4	4	4	4	4	2	3	3	3
0	5	2	5	2	1	2	1	2	3	1	4	3	3	4	3	1	4	4	3	3	3	3	1	1	1	3	4	5	5	1
0	5	2	5	3	2	3	1	2	2	3	4	3	4	4	4	4	5	4	4	3	3	3	1	1	3	3	5	3	3	4
1	5	2	5	2	3	4	3	3	4	4	4	4	4	4	4	4	4	4	4	4	4	4	4	4	4	4	2	2	2	3
1	3	2	5	2	4	4	2	2	4	4	4	4	4	2	4	4	4	4	2	2	1	1	4	3	2	3	3	3	2	4
0	3	2	5	2	3	3	3	2	2	4	4	3	4	3	4	4	4	4	3	4	4	4	3	3	4	4	2	2	2	2
1	3	2	4	2	2	4	2	4	3	4	4	4	4	2	3	4	3	2	2	2	2	2	2	2	4	2	4	4	4	4
1	3	2	5	1	3	3	3	4	4	4	4	4	4	4	4	4	5	4	4	4	2	3	4	4	4	4	2	3	2	3
1	3	2	5	3	4	4	4	4	4	4	4	4	4	4	4	4	4	4	4	4	4	4	4	4	4	4	2	2	2	3
1	3	2	5	2	3	4	4	4	5	5	5	5	5	5	5	5	5	4	5	5	5	4	4	3	5	5	3	3	2	3
0	2	2	2	2	4	4	4	3	3	3	4	4	4	5	5	5	5	5	4	5	5	5	4	4	4	4	3	4	4	4
1	5	4	5	1	2	3	2	3	4	4	5	4	4	3	4	4	5	5	4	4	3	4	2	2	4	3	3	3	2	3
0	5	4	5	2	3	4	4	3	4	4	4	5	5	4	5	5	5	4	5	4	3	4	5	4	5	5	3	3	3	4
1	5	4	5	2	4	5	4	4	4	4	4	4	4	4	3	4	4	2	3	4	4	3	4	3	4	3	3	2	2	3
1	3	4	5	4	1	2	1	1	4	4	4	4	3	3	4	3	4	4	3	4	2	3	1	2	5	3	4	5	4	4
1	3	4	5	1	2	3	1	2	3	4	5	3	3	3	5	5	5	3	4	5	3	3	2	3	4	3	4	5	4	4
1	3	4	5	2	2	2	2	2	3	3	3	3	4	3	4	2	4	4	3	3	2	3	3	3	3	3	4	4	4	4
1	3	4	5	2	3	3	2	2	3	4	4	3	4	4	4	5	5	5	5	5	5	4	3	3	3	3	3	3	3	3
0	3	4	5	3	2	4	3	2	4	4	4	4	4	4	4	4	4	4	4	4	4	4	3	2	4	2	2	2	2	4
1	3	4	4	2	1	3	2	3	4	4	4	3	4	3	4	4	4	4	4	3	2	2	1	1	4	1	5	5	5	5
0	3	4	5	1	4	5	4	3	4	4	3	4	4	3	4	4	4	4	4	3	3	4	4	4	4	4	2	4	2	3
1	3	4	2	2	2	4	2	4	2	4	4	4	4	4	4	4	4	4	4	3	3	3	3	2	4	4	3	4	3	3
0	3	4	1	1	4	4	3	4	4	4	4	4	4	3	2	4	4	4	4	3	3	2	4	4	4	4	2	2	2	2
0	3	4	5	1	3	4	3	4	4	4	5	4	4	3	4	4	4	4	4	3	3	3	4	4	4	4	2	2	1	2
0	3	4	5	2	4	4	4	4	4	4	4	4	4	4	2	4	4	4	4	4	4	4	4	4	4	4	2	2	2	2
0	3	4	5	2	4	4	4	4	4	4	4	4	4	4	4	4	4	4	4	4	4	4	4	4	4	4	2	2	2	2
0	3	4	5	4	3	3	1	5	3	3	3	3	3	3	5	4	5	4	3	5	2	3	4	3	5	3	2	3	2	4
1	3	4	5	2	4	5	5	5	4	4	4	5	4	4	2	5	4	4	3	4	4	4	4	4	5	4	3	3	2	2
0	2	4	4	2	2	2	2	2	4	4	4	4	4	4	4	4	4	4	4	3	3	3	2	2	4	3	3	3	2	4
1	2	4	4	3	2	5	4	2	2	4	4	4	4	3	4	4	5	4	3	2	2	2	2	2	4	2	4	3	2	2
0	2	4	4	2	2	4	2	3	4	4	4	4	4	3	5	4	5	5	4	4	4	3	2	3	4	3	3	3	2	3
0	2	4	2	2	3	4	4	3	4	4	4	4	4	4	3	4	4	4	4	4	4	4	3	3	3	3	4	2	2	2
0	2	4	4	1	3	3	3	4	5	4	5	4	5	2	5	5	5	5	5	4	2	3	2	4	5	4	4	4	2	3
0	2	4	3	2	2	4	3	4	4	4	5	4	4	2	5	5	5	4	2	3	2	2	3	2	5	4	2	3	4	4
1	2	4	1	2	3	4	4	4	4	4	4	4	5	4	5	4	4	3	4	4	3	3	4	4	4	4	1	2	1	3
1	4	3	5	2	3	4	2	2	4	4	5	4	4	5	4	5	5	4	4	5	5	4	5	5	4	4	2	4	2	4
1	4	3	5	1	3	4	4	4	4	4	4	4	4	4	4	4	4	4	4	4	4	4	4	4	4	4	1	1	2	2
1	5	3	5	1	3	4	2	2	2	2	4	4	3	3	4	4	4	4	3	4	1	3	5	3	4	4	3	4	3	4
1	5	3	5	1	1	3	2	3	4	4	4	3	5	4	4	4	5	5	3	4	3	3	5	4	3	3	3	3	3	4
1	5	3	5	1	3	3	3	3	4	3	4	4	4	4	4	4	4	4	4	4	4	4	4	4	4	4	1	1	2	2
1	5	3	5	4	4	4	4	4	4	4	4	4	4	4	4	4	4	4	4	5	4	4	4	4	4	4	2	2	2	2
0	4	3	3	2	3	3	2	2	4	4	4	3	3	3	3	2	4	4	3	3	3	3	3	2	2	3	3	2	2	3
1	3	3	3	1	3	3	3	2	4	4	4	3	3	2	2	4	4	4	2	2	2	2	2	2	2	2	3	3	2	3
1	3	3	5	1	3	3	3	3	4	4	4	4	4	4	4	4	4	4	4	4	3	3	4	4	4	4	2	3	3	3
0	3	3	4	2	3	4	3	3	4	4	4	4	4	4	4	4	4	4	4	4	4	4	3	3	4	4	3	2	3	3
0	3	3	2	2	4	3	3	4	4	4	4	4	4	3	4	4	4	3	4	3	3	3	4	4	4	4	2	2	2	3
0	3	3	2	2	4	4	4	4	4	4	4	4	4	4	5	4	4	4	4	4	4	4	4	4	4	4	2	2	2	2
0	3	3	2	2	4	4	4	4	4	4	4	4	4	4	4	5	4	4	4	4	4	4	4	4	4	4	2	2	2	2
0	3	3	2	2	4	4	4	4	4	4	4	4	4	4	4	5	4	4	4	4	4	4	4	4	4	4	2	2	2	2
1	3	3	2	2	4	4	4	4	4	4	4	4	4	4	4	5	4	4	4	4	4	4	4	4	4	4	2	2	2	2
1	3	3	1	2	4	4	4	4	4	4	4	4	4	4	4	4	4	4	4	4	4	4	5	4	4	4	2	2	2	2
1	3	3	2	1	3	4	4	4	4	5	4	4	5	3	4	5	5	4	3	3	3	3	4	4	5	4	2	2	1	2
0	3	3	1	2	4	4	4	5	4	4	5	5	5	5	4	5	5	5	5	5	5	5	4	4	4	4	1	2	2	2
1	3	3	2	2	4	5	4	5	4	4	4	5	5	5	4	5	5	4	5	5	5	5	5	4	4	5	1	2	1	2
1	3	3	5	2	4	4	5	5	4	4	5	5	5	5	2	5	4	2	4	3	3	4	4	4	5	5	1	1	1	2
0	2	3	1	2	2	3	3	2	2	2	2	3	3	3	4	3	4	4	4	4	3	3	4	4	4	4	3	3	3	3
1	2	3	1	2	3	2	2	3	4	3	4	4	4	3	3	4	4	4	3	3	3	3	3	3	4	4	3	3	3	3
1	2	3	1	2	3	3	3	3	4	4	4	4	4	3	3	4	3	3	3	3	3	3	3	4	4	3	2	3	3	3
1	2	3	1	1	4	3	3	4	3	4	3	3	4	2	4	4	4	3	3	3	2	3	4	4	4	4	2	2	3	2
0	2	3	1	2	3	4	3	4	4	4	5	4	4	4	4	5	5	5	3	4	3	4	4	4	5	4	2	2	2	2
1	2	3	1	1	4	4	4	4	4	4	4	4	4	3	4	4	4	4	4	3	3	3	4	4	4	4	2	3	2	2
0	2	3	1	1	4	4	4	4	4	4	4	4	4	4	4	4	4	4	4	4	3	3	4	4	4	4	2	2	2	2
1	2	3	1	1	4	4	4	4	5	4	5	5	5	4	4	5	4	4	4	5	5	5	4	4	5	5	1	2	2	2
1	2	3	1	2	4	4	5	4	4	4	4	4	4	4	4	4	4	4	4	4	3	3	4	4	5	4	2	2	2	2
1	2	3	2	2	4	4	4	5	4	4	4	4	4	5	3	4	4	4	4	4	5	4	4	4	5	5	1	2	3	2
1	2	3	1	2	4	5	4	5	5	5	5	5	5	5	4	4	4	4	4	5	5	4	5	5	5	5	1	2	2	1
0	3	2	2	2	3	2	3	2	2	3	5	5	4	2	4	3	5	4	4	4	2	4	3	4	2	3	1	2	2	4
1	3	2	2	2	3	4	3	2	4	4	4	4	4	3	2	4	4	3	3	3	3	4	3	3	4	3	3	3	2	3
1	3	2	2	2	4	4	4	4	4	3	4	4	4	4	3	5	5	5	1	5	5	5	5	5	5	5	2	1	2	2
0	3	2	3	2	4	4	4	4	4	4	5	4	4	4	4	4	4	4	4	4	4	4	4	4	4	4	2	2	2	2
0	2	2	2	2	5	4	3	3	3	5	5	4	3	3	4	5	5	4	5	5	4	3	4	3	3	3	2	3	2	3
0	2	2	1	2	4	4	3	4	4	4	4	4	4	3	3	4	4	4	3	3	3	3	4	4	4	3	2	2	2	2
1	2	2	1	2	4	4	4	4	4	3	4	4	4	5	5	4	4	4	4	4	4	4	4	4	4	4	2	2	2	2
0	5	1	5	1	4	5	4	2	3	4	5	4	4	4	5	2	4	4	2	4	4	4	4	4	5	5	2	2	2	2
0	3	4	4	2	5	5	5	2	2	4	4	4	3	4	3	4	4	2	2	4	4	4	3	3	4	3	4	2	3	1
1	3	4	5	2	3	3	4	4	4	4	4	4	4	4	4	3	5	4	4	4	4	4	4	4	4	4	3	3	3	3
1	3	4	2	1	4	4	4	4	4	4	4	4	4	3	4	4	4	4	3	3	2	3	3	4	4	4	2	2	2	3
0	3	4	2	2	4	4	4	4	3	3	3	4	4	3	3	4	3	3	3	3	3	3	4	4	4	4	2	2	2	2
1	3	4	4	2	4	4	4	4	4	4	4	4	4	4	4	4	4	4	4	4	4	4	4	4	4	4	2	2	2	2
0	3	4	2	1	4	4	4	4	4	4	4	4	4	4	4	4	4	4	4	4	4	4	4	4	4	4	2	2	2	2
0	3	4	5	2	5	4	5	4	5	4	5	4	4	4	4	4	4	4	4	4	4	4	4	4	4	4	2	2	2	2
0	3	4	4	2	5	4	5	5	5	5	5	5	5	5	5	5	5	5	5	5	5	5	5	5	5	5	1	3	2	3
0	2	4	4	2	4	4	3	3	4	3	4	4	4	2	4	4	4	4	4	3	2	3	4	4	4	4	2	2	2	3
1	1	4	3	2	3	4	4	4	4	4	4	4	4	4	4	4	4	4	4	4	4	4	2	2	4	2	4	4	4	4
0	5	3	5	2	3	5	4	5	4	4	4	4	4	4	4	4	4	2	4	4	4	4	4	4	4	4	1	2	2	3
0	4	3	3	2	4	4	3	4	4	4	4	4	4	3	4	4	4	3	4	4	4	3	4	4	4	4	1	2	2	2
0	4	3	2	1	3	4	3	4	3	2	3	4	3	2	3	3	3	3	3	3	3	3	3	3	4	3	2	2	2	3
1	3	3	4	4	3	4	3	3	4	4	3	3	4	3	4	4	4	3	3	3	3	4	3	3	4	4	3	3	3	3
0	3	3	4	1	3	4	3	4	4	4	5	3	4	3	4	5	5	3	4	4	3	4	4	4	4	4	2	2	2	2
1	3	3	1	2	4	4	4	4	4	4	4	4	4	4	4	4	3	3	4	4	4	4	4	4	4	4	2	2	2	2
0	3	3	3	2	4	4	4	4	5	4	5	5	5	5	4	4	4	5	4	4	4	5	5	4	4	4	2	2	2	2
0	3	3	2	2	3	4	4	4	4	4	5	4	4	4	5	5	5	4	4	4	4	4	4	4	4	4	1	2	2	3
1	3	3	5	2	3	4	4	4	4	4	4	4	4	4	2	4	4	3	4	4	4	4	4	4	4	4	3	3	2	2
1	3	3	4	1	2	4	4	4	4	4	4	4	4	3	4	4	4	4	4	4	3	4	4	4	4	4	2	2	2	4
0	2	3	3	1	3	2	3	2	3	4	3	3	3	3	4	3	3	3	3	4	4	4	2	4	3	4	4	3	3	3
1	2	3	3	3	3	4	3	3	4	3	4	4	3	4	3	4	3	3	4	4	4	3	4	4	4	4	3	3	2	4
1	2	3	1	2	3	4	3	4	4	4	4	4	4	4	4	4	3	4	3	3	3	3	4	4	4	3	3	3	2	3
0	2	3	1	2	5	4	4	4	4	5	5	5	4	4	4	5	3	3	5	5	4	4	5	5	5	5	1	1	1	2
1	2	3	1	1	5	5	5	4	4	5	5	4	4	3	4	4	4	3	3	3	3	3	5	4	3	5	2	3	2	3
0	2	3	2	2	5	5	5	4	4	4	4	4	4	5	4	4	4	3	4	4	4	4	4	4	4	4	1	1	1	1
1	3	2	1	1	2	3	1	2	4	4	4	4	4	3	4	2	4	3	3	3	2	2	2	2	3	3	5	5	5	5
1	3	2	1	2	4	4	4	4	4	4	4	4	4	4	5	5	5	5	5	4	4	4	3	3	3	3	3	3	3	4
0	3	2	2	2	4	4	4	4	4	4	4	4	4	4	3	4	4	4	4	4	3	3	4	4	4	4	2	2	2	2
1	3	2	2	2	4	4	4	4	4	4	4	4	4	4	5	4	4	4	4	4	5	4	4	4	4	4	2	2	2	2
0	2	2	1	2	3	2	2	3	4	4	4	4	4	4	4	5	4	5	4	4	4	4	3	3	4	3	2	3	2	3
0	2	2	1	2	3	4	3	4	3	4	4	4	4	3	3	4	4	3	3	3	3	3	3	4	4	4	3	3	3	2
1	2	2	2	2	3	4	3	4	4	5	4	4	4	4	4	2	4	5	2	5	3	2	2	4	5	1	3	3	5	4
1	2	2	1	1	4	4	4	4	4	4	4	4	4	4	4	4	4	4	5	4	4	4	4	4	4	4	2	2	4	2
0	5	1	5	2	4	5	4	5	4	4	5	4	4	5	5	5	5	4	5	5	5	4	3	4	4	4	2	2	1	2
0	3	1	5	2	2	2	2	2	4	4	4	4	4	3	4	4	4	4	4	4	4	3	2	2	3	3	3	3	3	3
0	3	1	2	2	4	4	3	4	3	4	4	4	4	4	4	4	4	4	4	4	4	4	4	4	4	4	3	2	2	3
1	3	1	2	2	4	4	3	4	4	4	4	4	4	4	4	4	4	4	4	4	4	5	4	4	4	4	2	2	2	2
1	3	1	2	2	4	4	4	4	3	4	4	4	4	4	4	4	4	4	4	4	4	4	4	4	5	4	4	1	2	4
0	3	1	4	2	4	4	4	4	4	4	4	4	4	3	4	4	4	4	4	4	4	3	4	4	4	4	1	2	2	2
1	3	1	2	1	4	4	4	4	4	4	4	4	4	4	4	4	4	4	4	4	4	4	3	4	4	4	2	3	3	3
1	5	2	5	3	4	4	3	3	3	4	4	4	3	3	3	4	4	4	4	3	3	3	4	2	4	3	4	4	4	4
1	2	2	2	2	3	4	4	3	4	4	4	4	4	4	4	4	4	4	3	4	3	3	3	3	3	3	3	4	3	4
0	2	2	2	2	4	4	4	4	4	5	5	4	5	4	5	4	5	5	5	5	4	5	5	5	5	5	2	1	1	2
0	5	4	5	2	3	4	3	4	4	4	4	5	4	4	3	4	4	4	4	3	4	4	3	3	4	3	2	3	3	3
0	5	4	5	1	4	4	4	4	4	2	4	4	4	4	4	4	4	5	4	4	4	4	5	5	5	4	1	1	1	1
0	3	4	4	1	3	3	2	3	4	3	4	3	4	4	4	1	4	5	4	3	2	2	4	4	4	4	2	2	3	2
1	3	4	2	2	2	4	3	4	3	4	5	4	5	5	4	5	5	5	4	4	2	4	4	4	5	5	2	1	1	2
0	2	4	5	1	4	5	4	2	3	4	4	4	4	4	4	4	4	4	4	4	4	4	4	4	4	4	4	2	2	4
0	2	4	1	1	3	4	4	3	4	4	4	3	4	3	4	4	4	4	3	3	3	3	3	3	4	3	3	3	3	3
1	2	4	5	1	4	3	4	4	4	4	5	5	5	5	4	5	4	4	5	4	5	5	4	4	4	3	2	2	3	2
0	3	3	5	2	3	4	4	3	4	3	4	4	4	4	4	4	4	4	4	4	4	3	4	4	4	3	2	2	2	4
0	3	3	5	2	2	4	4	4	4	4	4	4	4	3	2	4	4	4	4	4	4	4	4	4	4	4	4	4	2	4
0	2	3	1	1	3	4	3	4	3	4	5	4	4	3	3	5	5	5	5	5	3	5	5	5	5	5	3	4	4	5
0	1	3	2	2	3	3	3	3	4	4	4	4	4	4	4	4	4	4	4	4	4	4	4	4	4	4	2	2	2	2
1	4	1	2	1	2	3	2	4	3	4	4	3	4	4	4	4	4	4	3	3	2	3	2	2	4	2	4	4	2	4
0	5	1	4	2	2	2	2	2	4	4	4	4	4	2	4	4	4	4	4	4	4	4	3	2	2	2	4	4	1	4
0	5	1	1	4	3	3	3	3	3	3	3	4	4	4	4	4	3	4	2	4	4	3	3	3	4	3	3	2	2	3
1	5	1	2	1	3	3	3	3	3	3	4	4	4	4	4	4	4	4	3	4	4	4	4	4	4	4	3	3	3	3
0	3	1	1	4	4	2	4	2	4	4	5	5	4	5	5	5	5	4	5	5	5	4	4	4	4	5	2	2	2	2
1	3	1	2	2	4	4	4	4	4	4	4	4	4	4	4	4	4	4	3	3	3	4	3	4	4	4	2	3	2	3
0	3	1	3	2	3	4	4	4	4	4	4	3	3	4	4	4	3	2	4	4	3	3	4	4	4	4	2	3	2	3
1	3	1	5	1	3	2	2	5	4	4	4	4	3	3	4	4	4	4	4	4	4	4	3	2	4	1	3	2	2	4
0	3	1	1	1	4	5	4	5	4	4	4	4	4	4	4	4	4	4	4	4	4	4	3	3	4	4	2	1	1	2
1	2	1	2	1	3	2	3	3	4	4	4	3	3	2	4	5	4	4	2	3	4	4	3	4	4	4	4	3	3	3
1	2	1	5	3	3	2	4	4	3	4	4	4	4	4	4	4	4	4	4	4	4	4	4	4	4	4	3	2	2	4
1	2	1	3	2	4	4	4	4	4	4	4	4	4	4	4	4	4	4	4	4	4	4	4	4	4	4	2	2	2	2
1	3	2	4	2	2	2	4	4	5	4	5	5	5	5	5	5	4	3	4	5	4	4	3	2	4	3	4	3	2	5
0	1	3	1	2	4	5	5	5	4	5	4	5	4	5	4	5	4	3	4	4	4	4	5	5	5	5	1	1	1	3
0	3	2	4	2	1	3	2	3	5	5	5	2	4	4	2	4	5	5	1	2	2	3	1	1	4	4	5	5	5	5
1	2	4	1	3	2	2	2	2	4	4	4	4	4	2	4	4	4	4	2	2	2	2	2	2	3	3	3	2	2	4
0	2	4	4	1	3	4	2	4	3	4	4	4	4	3	4	5	4	4	4	2	3	3	3	3	4	3	2	2	2	3
1	2	4	1	2	4	3	3	4	4	4	4	4	4	3	4	4	4	4	3	4	4	3	3	3	4	3	3	3	2	4
0	2	3	1	2	4	4	4	5	4	4	5	4	5	5	4	5	4	2	5	5	4	4	4	5	4	5	1	2	2	2
0	2	3	2	2	4	3	3	4	3	3	4	3	3	2	4	4	4	3	3	2	2	2	4	4	4	4	2	2	2	4
0	2	2	3	2	1	2	1	2	2	2	4	3	3	2	2	4	4	4	1	2	2	2	1	1	2	3	4	5	4	2
1	3	4	4	1	2	3	3	3	4	4	3	2	3	3	2	4	4	4	4	3	3	3	4	4	2	4	4	4	2	2
0	2	4	4	2	4	4	3	4	4	4	5	5	5	4	5	5	5	5	5	5	4	5	3	3	5	4	2	2	2	2
1	2	4	1	1	5	5	4	5	5	4	5	5	4	4	4	5	4	4	4	5	2	3	4	4	5	4	1	2	1	2
0	3	3	2	2	4	4	4	4	4	4	4	4	4	4	4	5	5	5	5	5	5	5	5	5	5	5	1	1	1	1
0	2	3	2	2	3	3	2	3	4	4	4	3	4	3	5	4	4	3	1	3	1	3	2	3	3	3	3	3	3	3
0	2	3	1	2	4	4	3	4	3	2	4	3	3	2	4	4	4	3	3	3	2	3	4	4	4	3	2	2	2	2
1	2	1	2	2	3	5	3	4	5	4	5	4	5	3	4	4	4	4	3	4	2	4	2	3	4	3	4	4	4	4
0	2	4	2	2	3	3	3	4	4	4	4	4	4	4	4	4	5	3	5	4	3	5	5	4	5	5	2	3	3	3
0	2	4	4	2	4	4	4	4	4	4	4	4	4	4	4	5	5	5	5	5	4	4	3	4	4	4	2	2	2	2
0	2	4	2	2	4	5	4	5	4	4	5	5	5	5	4	5	4	4	4	4	4	4	5	4	4	5	1	1	1	1
0	3	3	2	2	4	4	4	4	4	4	4	4	4	4	4	4	4	4	4	4	3	3	4	4	4	4	2	2	2	2
1	3	3	2	2	4	4	4	4	5	4	5	4	5	3	4	4	4	5	3	5	3	3	4	4	4	5	2	2	2	2
0	3	3	2	2	4	5	4	4	4	4	5	5	3	4	4	5	5	5	5	4	3	4	4	4	5	4	1	2	2	2
1	3	3	2	2	5	5	5	5	4	3	5	5	5	4	4	5	5	4	4	4	3	4	4	4	4	4	2	2	2	2
1	2	3	1	1	4	3	2	3	4	4	4	4	4	3	3	4	4	3	3	4	3	4	3	2	4	3	3	3	3	3
0	2	3	1	2	3	3	3	4	4	4	4	4	4	4	3	4	4	4	4	4	3	3	3	3	3	3	2	2	2	4
0	2	3	1	1	4	4	4	4	3	5	4	3	4	3	5	4	4	5	3	3	2	3	5	5	5	3	1	3	2	3
1	3	2	3	3	4	4	4	4	4	4	4	4	4	4	4	4	4	4	4	4	4	4	4	4	4	4	2	2	2	2
1	3	2	4	2	5	5	3	5	4	5	5	4	4	2	5	5	5	3	3	4	2	3	4	4	4	4	3	2	2	2
1	2	2	3	3	3	4	3	3	3	3	3	3	3	3	3	3	5	5	5	5	5	5	4	5	5	5	2	4	3	2
1	2	4	2	2	1	4	2	2	2	3	3	3	3	3	4	4	4	4	4	4	3	3	3	3	3	3	5	4	4	2
1	2	4	3	2	2	2	3	3	1	1	4	3	4	4	5	4	4	4	2	2	1	2	2	2	4	4	3	3	2	3
1	2	4	1	2	4	4	5	5	5	5	5	5	5	5	4	4	4	5	5	4	4	5	4	5	5	4	1	2	2	2
0	5	3	5	1	4	3	4	4	3	3	3	3	4	4	4	4	4	3	4	4	4	4	3	4	4	4	3	3	3	3
0	3	3	2	2	4	4	4	4	4	4	4	4	4	4	4	4	4	4	4	4	3	3	4	4	4	4	2	2	2	2
0	3	3	2	2	4	4	4	4	4	4	4	4	4	4	4	4	4	4	4	4	3	3	4	4	4	4	2	2	2	2
0	2	3	1	2	4	5	4	3	4	4	5	4	4	5	5	4	5	5	4	5	5	4	5	4	4	4	2	2	2	2
1	3	2	1	1	4	4	4	4	4	4	4	4	4	4	4	4	5	4	4	4	3	4	4	4	4	4	1	1	1	2
1	2	2	1	1	3	4	3	4	3	4	4	3	4	3	3	5	5	4	4	5	3	3	3	3	4	3	2	3	2	4
0	3	1	1	2	4	3	3	3	4	5	5	3	4	3	4	5	5	5	3	3	3	3	3	3	3	4	2	2	2	2
0	2	2	3	4	3	4	2	4	3	5	5	5	5	5	5	5	5	5	5	5	5	5	2	1	5	2	5	4	2	5
1	3	4	4	2	2	4	2	2	2	4	4	4	4	2	4	4	4	5	2	4	2	3	5	3	5	4	5	5	5	4
1	3	4	4	2	3	4	3	2	4	3	4	4	4	3	4	4	4	4	3	4	2	3	4	3	4	2	4	2	2	3
0	3	4	2	2	3	3	3	3	4	4	4	4	4	3	3	4	4	4	4	4	3	3	4	4	4	3	3	3	2	3
0	2	4	3	1	2	4	2	3	4	2	4	4	4	4	4	4	4	4	4	4	3	4	3	3	4	3	3	3	3	3
0	2	4	2	2	4	3	3	3	4	5	5	5	5	5	5	5	5	5	5	5	5	5	4	4	5	4	3	3	2	4
1	2	4	4	2	4	4	3	4	4	4	4	4	4	4	3	4	4	4	3	3	3	3	4	4	4	4	1	2	2	2
0	2	4	4	2	4	5	3	4	3	4	4	4	3	4	3	4	4	4	4	4	3	3	4	4	4	4	2	2	2	2
0	2	4	1	1	4	3	4	4	4	4	5	5	5	4	4	5	4	5	5	5	4	4	4	4	4	3	2	3	3	2
0	2	4	2	2	4	4	4	4	4	4	4	4	4	4	4	4	4	4	4	4	4	4	3	4	4	3	2	2	2	2
0	1	4	2	1	3	3	3	2	3	3	4	3	3	3	4	4	4	4	3	3	2	3	3	3	3	3	3	3	3	4
0	3	3	2	2	4	4	4	4	4	4	4	4	5	5	4	5	4	4	5	5	4	4	4	4	4	5	2	2	2	2
0	2	3	2	2	2	2	2	2	4	4	4	4	4	3	4	3	4	4	4	4	3	3	1	1	3	1	4	4	3	3
0	2	3	2	2	4	2	2	3	1	1	4	4	4	3	4	5	5	5	4	3	3	2	3	3	4	3	3	2	2	4
1	2	3	3	2	3	3	3	4	4	3	4	5	5	5	5	5	5	4	4	3	3	5	3	2	3	3	2	3	3	1
1	2	3	1	2	4	4	3	4	4	4	4	5	4	4	5	3	4	4	4	4	3	4	4	5	4	4	2	2	2	2
0	2	3	1	2	4	4	3	4	4	4	5	5	5	4	4	5	4	5	4	4	4	4	4	4	4	4	2	3	1	2
0	2	3	1	2	4	4	4	4	4	5	4	5	4	4	2	4	4	5	5	4	4	5	4	4	5	4	2	2	2	3
1	2	3	1	2	4	4	4	4	4	4	4	4	4	4	4	4	4	3	4	3	4	4	4	4	4	4	2	2	2	2
1	2	3	1	2	4	4	4	4	5	5	4	4	5	4	2	4	4	5	4	5	4	5	4	4	4	5	2	2	2	3
1	2	3	1	2	4	4	4	4	4	4	5	4	5	4	4	5	4	4	5	5	4	5	4	4	5	4	2	2	2	2
1	2	3	1	1	4	4	3	5	4	4	5	3	3	4	4	5	5	4	3	4	3	4	4	4	5	5	1	2	2	2
0	1	3	1	2	4	4	4	4	4	3	4	4	4	2	2	3	4	4	3	2	2	2	4	4	4	4	2	2	2	2
1	2	2	1	2	3	3	3	3	4	4	4	4	4	3	4	4	4	4	4	4	4	4	4	3	4	4	2	2	2	2
0	2	2	1	2	4	4	4	4	4	4	4	4	4	3	4	4	4	4	3	3	4	4	5	4	5	4	2	2	2	2
0	2	2	1	1	4	4	4	4	4	4	4	4	4	4	5	5	5	4	4	4	4	4	4	4	4	4	2	2	2	3
0	3	4	3	2	2	4	2	2	4	4	4	3	3	3	3	5	4	4	4	4	3	4	3	2	4	3	4	3	2	3
0	3	4	2	2	3	3	3	3	3	3	3	3	4	3	4	4	4	4	2	2	2	1	2	2	4	2	3	2	2	4
1	2	4	3	2	3	4	2	2	4	4	4	4	3	4	4	4	4	4	4	4	3	3	3	3	4	3	2	2	3	3
0	2	4	2	2	4	4	4	4	4	4	4	4	4	4	5	4	4	4	4	4	3	4	4	4	3	3	2	2	2	2
0	2	3	1	2	4	5	3	3	4	4	4	4	4	2	4	4	4	4	2	2	2	2	4	4	4	4	2	2	2	2
0	2	3	1	2	4	3	4	3	4	4	4	4	4	3	4	4	4	4	4	4	3	3	4	4	4	4	2	2	2	2
0	2	3	2	1	3	3	3	4	4	3	3	4	4	3	4	4	4	4	3	3	3	3	3	3	3	3	2	2	2	2
0	2	3	1	2	4	4	4	4	5	5	4	5	4	4	2	5	4	5	4	5	4	5	4	4	5	4	2	2	2	3
0	2	3	1	2	5	5	4	5	4	4	5	4	5	4	4	5	4	3	4	5	4	5	4	5	4	5	1	1	1	2
1	1	3	1	1	4	2	3	2	4	4	5	5	5	5	4	5	5	5	5	5	5	5	3	5	4	4	2	2	2	2
0	1	3	1	2	3	3	3	3	4	4	4	4	4	3	4	4	4	3	3	3	3	3	3	3	4	3	2	2	2	2
0	1	3	1	2	3	3	3	3	4	4	4	4	4	3	4	4	4	3	3	3	3	3	3	3	4	3	2	2	2	2
0	1	3	1	2	3	4	3	4	3	4	4	4	4	4	4	4	4	4	5	4	4	3	3	3	4	4	2	2	3	2
0	1	3	1	2	4	4	4	4	3	4	4	4	4	4	3	4	4	2	4	4	4	4	4	4	4	4	2	2	2	2
0	1	3	1	1	4	4	5	5	4	5	5	5	4	5	4	2	5	3	3	3	4	4	5	4	4	5	2	2	1	2
1	2	2	1	2	3	4	3	4	4	4	4	4	4	3	4	4	4	4	2	3	3	2	2	3	4	3	4	3	3	4
0	1	4	1	2	4	4	4	4	4	4	4	4	4	4	4	4	4	4	4	4	4	4	4	4	4	4	2	2	4	2
1	1	3	1	4	4	5	4	5	5	5	5	5	5	5	5	5	5	5	5	5	5	5	5	5	5	5	1	1	1	1
0	2	2	2	1	3	3	3	3	3	4	3	4	4	4	4	4	4	3	3	3	3	3	3	3	3	4	3	3	3	3
0	1	2	1	2	3	3	3	3	4	4	5	4	4	4	4	4	4	4	3	3	3	3	4	4	4	4	3	3	3	3
0	3	1	1	1	3	3	3	3	3	3	3	3	4	4	4	4	4	4	4	3	3	4	3	3	4	3	3	2	2	3
1	1	1	2	2	4	3	4	2	3	3	3	3	3	3	3	3	3	3	3	3	3	3	3	3	3	3	3	3	3	3
